# Supplementary material for: Software Application Profile: dynamicLM—a tool for performing dynamic risk prediction using a landmark supermodel for survival data under competing risks
Source: Int J Epidemiol. 2023 Sep 6;52(6):1984–9. doi: 10.1093/ije/dyad122 (PMC10749764; doi:10.1093/ije/dyad122)
Supplement: dyad122_Supplementary_Data [file dyad122_supplementary_data.zip]

Archive with 3 entries (2 files):
- dyad122_Supplementary_Data/
- dyad122_Supplementary_Data/ije-2022-10-1197-File004.docx
- dyad122_Supplementary_Data/ije-2022-10-1197-File005.R
