# Supplementary material for: Software Application Profile: dynamicLM—a tool for performing dynamic risk prediction using a landmark supermodel for survival data under competing risks
Source: Int J Epidemiol. 2023 Sep 6;52(6):1984–9. doi: 10.1093/ije/dyad122 (PMC10749764; doi:10.1093/ije/dyad122)
Supplement: dyad122_Supplementary_Data [file dyad122_supplementary_data.zip › dyad122_Supplementary_Data/ije-2022-10-1197-File005.R]

###########################
### IJE Manuscript Code ###
###########################

devtools::install_github("thehanlab/dynamicLM")
library(dynamicLM)
data(splc)

outcome <- list(time = "Time", status = "event")
fix_covs <- c("age.ix", "male", "fh", "ph", "bmi", "stage.ix", 
                "hist_AD", "hist_LC", "hist_NSCLC_NOS", "hist_SC", 
                "hist_OTH", "surgery.ix", "radiation.ix", 
                "chemo.ix", "quityears")
vary_covs <- c("smkstatus", "cigday", "packyears")
covs <- list(fixed = fix_covs, varying = vary_covs)


w <- 5 				#5-year prediction window
lms <- seq(0, 3, by = 1)	#landmarks
lmdata <- stack_data(data = splc, outcome = outcome, lms = lms,
                       w = w, covs = covs, id = "ID",
                       format = "long", rtime = "T.fup") 
table(lmdata$data$LM) #Number of patients per landmark 


former_smokers <- lmdata$data$smkstatus == 2
lmdata$data[former_smokers, "quityears"] <-
  lmdata$data[former_smokers, "quityears"] +
  lmdata$data[former_smokers, "LM"]

lm_covs <- c("packyears", "radiation.ix", "ph", "stage.ix",
             "hist_AD", "hist_LC", "hist_NSCLC_NOS", "hist_SC",
             "hist_OTH")
lmdata <- add_interactions(lmdata = lmdata, lm_covs = lm_covs,
                           func_covars = c("linear", "quadratic"),
                           func_lms = c("linear", "quadratic"))
colnames(lmdata$data) #Columns of added terms


formula <- "Hist(Time, event, LM) ~ male + ph + ph_1 +
              radiation.ix + radiation.ix_1 + packyears +
   quityears + hist_AD + hist_LC + hist_NSCLC_NOS +
   hist_OTH + hist_SC + hist_AD_1 + hist_LC_1 +
   hist_NSCLC_NOS_1 + hist_OTH_1 + hist_SC_1 + stage.ix +
   stage.ix_1 + stage.ix_2 + LM_1 + LM_2 + cluster(ID)"
supermodel <- dynamic_lm(lmdata = lmdata,
                         formula = as.formula(formula),
                         type = "CSC")
print(supermodel)


plot(supermodel, "radiation.ix", logHR = FALSE)
p <- predict(supermodel); summary(p$preds)


par(mfrow = c(2, 2))
cal <- calplot(list("CSC" = p),
               xlim = c(0, 0.25), ylim = c(0, 0.25),
               method = "quantile", q = 10) #deciles
score(list("CSC" = p)) #AUC and Brier


par(mfrow = c(1, 1))
inds <- lmdata$data[lmdata$data$ID %in% c("ID2", "ID7"), ]
plotrisk(supermodel, inds, format = "long", ylim = c(0, 0.2))


#######################
### IJE Suppl. Code ###
#######################

devtools::install_github("thehanlab/dynamicLM")
library(dynamicLM)
data(splc)

outcome <- list(time = "Time", status = "event")
fix_covs <- c("age.ix", "male", "fh", "ph", "bmi", "stage.ix",
              "hist_AD", "hist_LC", "hist_NSCLC_NOS", "hist_SC", "hist_OTH",
              "surgery.ix", "radiation.ix", "chemo.ix", "quityears")
vary_covs <- c("smkstatus", "cigday", "packyears")
covs <- list(fixed = fix_covs, varying = vary_covs)

w <- 5 			# 5-year prediction window
lms <- seq(0, 3, by = 1)# landmarks
lmdata <- stack_data(data = splc, outcome = outcome, lms = lms, w = w,
                     covs = covs, format = "long", rtime = "T.fup", id = "ID")
table(lmdata$data$LM) 	# number of patients per landmark dataset (Supp. Fig 1)

former_smokers <- lmdata$data$smkstatus == 2
lmdata$data[former_smokers, "quityears"] <-
  lmdata$data[former_smokers, "quityears"] +
  lmdata$data[former_smokers, "LM"]

# A priori variables to be examined for time-dependent effect
interaction_covs <- c("packyears", "radiation.ix", "ph", "stage.ix",
                      "hist_AD", "hist_LC", "hist_NSCLC_NOS", "hist_SC", "hist_OTH")
lmdata <- add_interactions(lmdata = lmdata, lm_covs = lm_covs,
                           func_covars = c("linear", "quadratic"),
                           func_lms = c("linear", "quadratic"))
colnames(lmdata$data) 	# Check the newly created variables

formula <- "Hist(Time, event, LM) ~ packyears + packyears_1 + packyears_2 + cluster(ID)"
check_td <- dynamic_lm(lmdata, as.formula(formula), "CSC")
print(check_td, cause = 1)
# packyears showed a significant effect, but packyears_1 and packyear_2 did not.

formula <- "Hist(Time, event, LM) ~ packyears + packyears_1 + cluster(ID)"
check_td <- dynamic_lm(lmdata, as.formula(formula), "CSC")
print(check_td, cause = 1)
# packyears showed a significant effect, but packyears_1 did not.
# packyears does not have a time-dependent effect.

formula <- "Hist(Time, event, LM) ~ radiation.ix + radiation.ix_1 + radiation.ix_2 + cluster(ID)"
check_td <- dynamic_lm(lmdata, as.formula(formula), "CSC")
print(check_td, cause = 1)
# radiation.ix showed a significant effect, but radiation.ix_1 and radiation.ix_2 did not.

formula <- "Hist(Time, event, LM) ~ radiation.ix + radiation.ix_1 + cluster(ID)"
check_td <- dynamic_lm(lmdata, as.formula(formula), "CSC")
print(check_td, cause = 1)
# Both radiation.ix and radiation.ix_1 showed a significant effect.
# radiation.ix has a time-dependent effect.
# include both radiation.ix and radiation.ix_1 together in model development.

predictors <- c(fix_covs, vary_covs)
for (i in predictors) {
  formula <- paste("Hist(Time, event, LM) ~ ", i[[1]], "+ cluster(ID)")
  supermodel_uni <- dynamic_lm(lmdata, as.formula(formula), "CSC")
  print(supermodel_uni, cause = 1)
}

formula <- "Hist(Time, event, LM) ~ age.ix + bmi + male + ph + ph_1 +
            	  surgery.ix + cigday + packyears + quityears +
            	  hist_AD + hist_LC + hist_NSCLC_NOS + hist_OTH + hist_SC +
            	  hist_AD_1 + hist_LC_1 + hist_NSCLC_NOS_1 + hist_OTH_1 +
            	  hist_SC_1 + radiation.ix + radiation.ix_1 + stage.ix +
            	  stage.ix_1 + stage.ix_2 + LM_1 + LM_2 + cluster(ID)"
supermodel_full <- dynamic_lm(lmdata, as.formula(formula), "CSC")
print(supermodel_full)

formula <- "Hist(Time, event, LM)~  male + ph + ph_1 +
            packyears + quityears + hist_AD + hist_LC + hist_NSCLC_NOS +
            hist_OTH + hist_SC + hist_AD_1 + hist_LC_1 + hist_NSCLC_NOS_1 +
            hist_OTH_1 + hist_SC_1 + radiation.ix + radiation.ix_1 +
            stage.ix + stage.ix_1 + stage.ix_2 + LM_1 + LM_2 + cluster(ID)"
supermodel <- dynamic_lm(lmdata, as.formula(formula), "CSC", x = TRUE)
print(supermodel)

par(mfrow = c(2, 3))
plot(supermodel,
     logHR = FALSE,
     covars = c("ph", "stage.ix", "hist_LC", "hist_SC", "radiation.ix"),
     main = c("Prior history of cancer", "IPLC stage (Advanced)",
              "IPLC histology (LC)", "IPLC histology (SC)",
              "IPLC radiotherapy"),
     xlab = "Risk Assessment Time \n (Landmark Prediction Time)",
     ylab = "Adjusted csHR")

p <- predict(supermodel)
predicted_risk <- p$preds
summary(predicted_risk$risk)

par(mfrow = c(2, 2))
cal <- calplot(list("CSC" = p), method = "quantile", q = 10,
               ylim = c(0, 0.25), xlim = c(0, 0.25))

scores <- score(list("CSC" = p), cause = 1)
print(scores)

par(mfrow = c(1, 2))
plot(scores)

par(mfrow = c(2, 2))
cal <- calplot(list("CSC" = supermodel), method = "quantile", q = 10,
               ylim = c(0, 0.25), xlim = c(0, 0.25),
               split.method = "bootcv", B = 10)
score(list("CSC" = supermodel), cause = 1, split.method = "bootcv", B = 10)

# New stacked data with a LM column
data(splc_test)
table(splc_test$LM)

# lms argument gives the landmark column
par(mfrow = c(2,2))
cal <- calplot(list("CSC" = supermodel), data = splc_test, lms = "LM",
               method = "quantile", q = 10,
               ylim = c(0, 0.25), xlim = c(0, 0.25))
scores_external <- score(list("CSC" = supermodel), cause = 1,
                         data = splc_test, lms = "LM")
print(scores_external)
